# Supplementary material for: Compromised Biomechanical Properties, Cell–Cell Adhesion and Nanotubes Communication in Cardiac Fibroblasts Carrying the Lamin A/C D192G Mutation
Source: Int J Mol Sci. 2021 Aug 25;22(17):9193. doi: 10.3390/ijms22179193 (PMC8431729; doi:10.3390/ijms22179193)
Supplement: Supplementary file 1 [file ijms-22-09193-s001.zip]

Archive with 2 entries (2 files):
- __MACOSX/._Supplementary Table 1_def.docx
- Supplementary Table 1_def.pdf
